# Supplementary material for: Stem cell therapy-based approaches in experimental endometriosis: a systematic review
Source: Reprod Biol Endocrinol. 2026 Apr 17;24:54. doi: 10.1186/s12958-026-01553-w (PMC13218035; doi:10.1186/s12958-026-01553-w)
Supplement: Supplementary file 2 — Supplementary Materials 2. Supplementary Table 1. Data extracted from in vitro articles. [file 12958_2026_1553_MOESM2_ESM.xlsx]

## Sheet: In vitro articles
Article metrics					Model				Biomarkers		Treatment
Name	Year of publication	First author	Journal	DOI /ISSN	Model	Type of primay cell	Culture system	Characterisation	Biomarkers	Analysis Technique	Type of cell/derivate administered	Type of product administered	Species of origin of the products administered	Therapeutic transplantation type	Effect	Type of effect
Endostatin-expressing endometrial mesenchymal stem cells inhibit angiogenesis in endometriosis through the miRNA-21-5p/TIMP3/PI3K/Akt/mTOR pathway	2025	Yan Cheng	Stem Cells Translational Medicine	10.1093/stcltm/szae079	HUVEC	Endothelial cell	2D cell culture	Not performed	hsa-miR-21-5p	PCR	Endometrial mesenchymal stem cells	Cell	Human	Allogeneic	Reduction of invasion	Positive
									TIMP-3	Western blot					Reduction of angiogenesis	Positive
									p-AKT						Reduction of proliferative capacity	Positive
									AKT						Increase in apoptosis	Positive
									p-PI3K
									PI3K
									p-mTOR
Human Wharton's jelly stem cells inhibit endometriosis through apoptosis induction	2020	Saba Hajazimian	Reproduction	10.1530/REP-19-0597	Endometriotic tissue-derived cells (ovary)	Not mentioned	2D cell culture	Not performed	DIABLO	PCR	Wharton’s jelly stem cells conditioned media	Derivate	Human	Allogeneic	Reduction of viability	Positive
									BIRC5						Reduction of proliferative capacity	Positive
									BAX						Reduction of invasion	Positive
									BCL2						Increase in apoptosis	Positive
											Wharton’s Jelly stem cells lysate	Derivate			Reduction of viability	Positive
															Reduction of proliferative capacity	Positive
									MMP-2						Reduction of invasion	Positive
															Increase in apoptosis	Positive
									MMP-9						Reduction of colony-forming capacity	Positive
Effect of human umbilical cord mesenchymal stem cells on endometriotic cell proliferation and apoptosis	2015	Xu Linan	Genetics And Molecular Research	10.4238/2015.December.11.2	Endometriotic tissue-derived cells(tissue not specified)	Epithelial cell	2D cell culture	Not performed	PTEN	PCR	Umbilical cord mesenchymal stem cells (transwell)	Cell	Human	Allogeneic	Reduction of proliferative capacity	Positive
															Increase in apoptosis	Positive
Therapeutic effects of L-arginine, L-carnitine, and mesenchymal stem cell-conditioned medium on endometriosis-induced oocyte poor quality in an experimental mouse model	2023	Eshrat Kalehoei	Journal Of Obstetrics And Gynaecology Research	10.1111/jog.15569	Mouse oocytes	Germinal cell	2D cell culture	Not performed	No biomarkers	Not apply	Bone marrow mesenchymal stem cells conditioned medium	Derivate	Mouse	Allogeneic	Improvemet of fertility	Positive
In vitro maturation medium supplementation: Utilization of repaglinide, L-carnitine, and mesenchymal stem cell-conditioned medium to improve developmental competence of oocytes derived from endometriosis mouse models	2022	Eshrat Kalehoei	Brazilian Journal Of Medical And Biological Research	10.1590/1414-431X2022e11948	Mouse oocytes	Germinal cell	2D cell culture	Not performed	TAC	Colourimetric test	Bone marrow mesenchymal stem cells conditioned medium	Derivate	Mouse	Allogeneic	Improvemet of fertility	Positive
									NO						Increase in antioxidant capacity	Positive
															Reduction of oxidative stress	Positive
Evaluating the effect of conditioned medium from endometrial stem cellson endometriosis-derived endometrial stem cells	2022	Seyedeh Saeideh Sahraei	Anatomy & Cell Biology	10.5115/acb.21.169	MenSCs from endometriotic patients	Stromal cell	2D cell culture	Not performed	IL-1β	PCR	Menstrual blood-derived mesenchymal stem cells conditioned medium	Derivate	Human	Allogeneic	Reduction of inflammation	Positive
									COX-2
									TNFA
									NFKB
									HIF1A
									POU5F1						Increase in cellular pluripotency	Positive
									NANOG
									SOX2
									SALL4
Mesenchymal Stromal Cells Support Endometriotic Stromal Cells In vitro	2018	Fawaz Abomaray	Stem Cells International	10.1155/2018/7318513	Endometriotic tissue-derived cells (cyst)	Stromal cell	2D cell culture	Not performed	No biomarkers	Not apply	Adipose-derived stem cells (coculture)	Cell	Human	Allogeneic	Reduction in apoptosis	Negative
															Ambiguous proliferation	Neutral
															Increase in angiogenesis	Negative
											Adipose-derived stem cells (transwell)				Reduction in apoptosis	Negative
															Increase in adhesion	Negative
															Increase in angiogenesis	Negative
															Increase in invasion	Negative
					Endometriotic tissue-derived cells (endometrium)	Stromal cell									Reduction of proliferative capacity	Positive
											Adipose-derived stem cells contitioned media	Derivate			Proliferative capacity not affected	Neutral
															Reduction in apoptosis	Negative
															Reduction of adhesions	Positive
															Reduction of invasion	Positive
															Increase in angiogenesis	Negative
Extracellular vesicles secreted by equine adipose mesenchymal stem cells preconditioned with transforming growth factor β-1 are enriched in anti-fibrotic miRNAs and inhibit the expression of fibrotic genes in an in vitro system of endometrial stromal cells fibrosis	2024	Yat Sen Wong	Veterinary Quaterly	10.1080/01652176.2024.2384906	Healthy endometrial tissue-derived cell	Stromal cell	2D cell culture	Not performed	SMA	PCR	Umbilical cord mesenchymal stem cells extracellular vesicles (short preconditioning)	Derivate	Equine	Allogeneic	Inhibition of fibrosis	Positive
									COL1A1
									COL3A1		Umbilical cord mesenchymal stem cells extracellular vesicles (long preconditioning)				Increase in fibrosis	Negative
									CTGF
Immunomodulatory Role of Adipose-Derived Stem Cells on Equine Endometriosis	2015	Maria Elena Falomo	Biomed Research International	10.1155/2015/141485	Endometriotic tissue	Tissue	Tissue-based model	Haematoxylin - eosin	IL10	PCR	Adipose-derived stem cells	Cell	Equine	Allogeneic	Reduction of inflammation	Positive
									IL1RN
									IL1B						Increase in invasion	Negative
									IL6
									IL8						Increased immunoregulation	Negative
									MMP14
									MMP2						Increased cell degradation	Positive
									MMP9
									TIMP2						Inhibition of fibrosis	Positive
									TNFA
