# Supplementary material for: Stem cell therapy-based approaches in experimental endometriosis: a systematic review
Source: Reprod Biol Endocrinol. 2026 Apr 17;24:54. doi: 10.1186/s12958-026-01553-w (PMC13218035; doi:10.1186/s12958-026-01553-w)
Supplement: Supplementary file 3 — Supplementary Materials 3. Supplementary Table 2. Data extracted from in vivo articles. [file 12958_2026_1553_MOESM3_ESM.xlsx]

## Sheet: in vivo articles
Article metrics					Model						Biomarkers			Treatment
Article	Year of Publication	First author	Journal	DOI /ISSN	Model	Immune status	Model induction	Species of inducing tissue	Model transplantation type	Caracterisation	Biomarkers	Local or systemic	Analysis Technique	Type of cell/derivate administered	Species of origin of the products administered	Therapeutic transplantation type	Type of product administered	Route of administration	Effect	Type of effect
Bone marrow derived mononuclear stromal cells and experimental model of deep endometriosis	2016	Vivian Ferreira do Amaral	International Journal Of Clinical And Experimental Pathology	1936-2625/IJCEP0019468	Rat	Immunocompetent	Uterine tissue suture	Rat	Autologus	Macroscopic evaluation	TGF-β1	Local (lesion implant)	Immunohistochemistry	Bone marrow mesenchymal stem cells	Rat	Allogeneic	Cell	Intrauterine injection	Reduction of cyst size	Positive
										Haematoxylin - eosin	MMP9
											MMP1
Endostatin-expressing endometrial mesenchymal stem cells inhibit angiogenesis in endometriosis through the miRNA-21-5p/TIMP3/PI3K/Akt/mTOR pathway	2025	Yan Cheng	Stem Cells Translational Medicine	10.1093/stcltm/szae079	Mouse	Immunodeficient	Uterine tissue injection	Human	Xenogeneic	Macroscopic evaluation	hsa-miR-21-5p	Local (lesion)	PCR	Endometrial mesenchymal stem cells	Human	Xenogenic	Cell	Subcutaneous injection	Reduction of cyst size	Positive
											endostatin	Local (lesion)	Immunohistochemistry
											VEGF-A
											TIMP-3
											mTOR
											p-PI3K
											p-Akt
											CD34
											endostatin	Systemic (serum)	ELISA						Reduction of angiogenesis	Positive
											TIMP-3	Local (lesion)	Western blot
											p-Akt
											Akt
											p-PI3K
											PI3K
											p-mTOR
											mTOR
Trophic and immunomodulatory effects of adipose tissue derived stem cells in a preclinical murine model of endometriosis	2022	Toyofumi Hirakawa	Scientific Reports	10.1038/s41598-022-11891-5	Mouse	Inmunocompetent	Uterine tissue injection	Mouse	Allogeneic	Macroscopic evaluation	Ki67	Local (lesion)	Immunohistochemistry	Adipose-derived stem cells	Mouse	Allogeneic	Cell	Intravenous injection	Reduction of cyst size	Positive
										Haematoxylin - eosin	Mcp1		PCR						Inhibition of fibrosis	Positive
											Il6
											Lif
											Tgfb1
											Il4								Reduction of proliferative capacity	Positive
										Masson Trichrome	Il10
											Vegfa
											Mmp2
											Mmp9								Reduction of inflammation	Positive
											Er1
											Pgr
Effect of human umbilical cord mesenchymal stem cells transplantation on nerve fibers of a rat model of endometriosis	2015	Yan Chen	International Journal Of Fertility & Sterility	10.22074/ijfs.2015.4211	Rat	Inmunocompetent	Uterine tissue suture	Rat	Autologus	Haematoxylin - eosin	NF	Local (lesion implant)	Immunohistochemistry	Umbilical cord mesenchymal stem cells	Human	Xenogenic	Cell	Intravenous injection	Reduction of nerve fiber density	Positive
											NGF
											NGFRp75
											Trk-A
											CGRP
											SP
Therapeutic effects of L-arginine, L-carnitine, and mesenchymal stem cell-conditioned medium on endometriosis-induced oocyte poor quality in an experimental mouse model	2023	Eshrat Kalehoei	Journal Of Obstetrics And Gynaecology Research	10.1111/jog.15569	Mouse	Inmunocompetent	Uterine tissue injection	Mouse	Xenogeneic	No caracterisation	TAC	Systemic (blood )	Colourimetric test	Bone marrow mesenchymal stem cell conditioned medium	Mouse	Allogeneic	Derivate	Intravenous injection	Reduction of oxidative stress	Positive
											TOS
											NO
Donor Mesenchymal Stem Cells Program Bone Marrow, Altering Macrophages, and Suppressing Endometriosis in Mice	2023	Shutaro Habata	Stem Cells International	10.1155/2023/1598127	Mouse	Inmunocompetent	Uterine tissue suture	Mouse	Allogeneic	Macroscopic evaluation	Cxcl12	Local (lesion)	PCR	Bone marrow mesenchymal stem cells	Mouse	Allogeneic	Cell	Intravenous injection	Reduction of cyst size	Positive
											Cxcr4
											Il6
											Tnfa
											F4/80	Local (lesion)	Immunohistochemistry						Inhibition of macrophage polarization	Positive
											NE
											F4/80	Local (lesion)	Immunofluorescence
											NE
											CD206								Reduction of inflammation	Positive
											iNOS
Adenoviral vector encoding soluble Flt-1 engineered human endometrial mesenchymal stem cells effectively regress endometriotic lesions in NOD/SCID mice	2016	A R Koippallil Gopalakrishnan	Gene Therapy	10.1038/gt.2016.30	Mouse	Immunodeficient	Subcutaneous pocket	Human	Xenogeneic	Macroscopic evaluation	cytokeratin	Local (lesion)	Immunohistochemistry	Endometrial mesenchymal stem cells (transfected)	Human	Xenogenic	Cell	Intravenous injection	Reduction of cyst size	Positive
										Haematoxylin - eosin	vimentin								Reduction of angiogénesis	Positive
											CD146
											CD34
											VEGF-A
											sFlt-1
										Immunohistochemistry	Vegfa	Local (lesion)	PCR						Reduction of invasion	Positive
											Mmp2
											Mmp9								Reduction of glandular and stromal tissue	Positive
											Kdr
Exosomal miR-214 from endometrial stromal cells inhibits endometriosis fibrosis	2018	Di Wu	Molecular Human Reproduction	10.1093/molehr/gay019	Mouse	Immunodeficient	Uterine tissue injection	Human	Xenogeneic	Masson Trichrome	CTGF	Local (lesion)	Immunohistochemistry	Endometrial mesenchymal stem cells exosomes	Human	Xenogenic	Derivate	Intraperitoneal injection	Inhibition of fibrosis	Positive
											collagen α‑1
										Sirius Red	αSMA
											Ctgf	Local (lesion)	PCR
											Col1a1
											hsa-miR-214
A novel therapeutic approach for endometriosis using adipose-derived stem cell-derived conditioned medium- A new hope for endometriotic patients in improving fertility	2023	S Joseph Huang	Frontiers In Endocrinology	10.3389/fendo.2023.1158527	Mouse	Inmunocompetent	Uterine tissue suture	Mouse	Allogeneic	Macroscopic evaluation	Icam1	Local (lesion)	PCR	Adipose-derived stem cell conditioned medium	Human	Xenogenic	Derivate	Intraperitoneal injection	Reduction of cyst size	Positive
											Vegfa								Improvemet of fertility	Positive
											Casp3								Reduction of inflammation	Positive
											Lif								Reduction of angiogenesis	Positive
											Hoxa10
											Hoxa11			Adipose-derived stem cells			Cell		Increase in adhesion	Negative
										Haematoxylin - eosin	ICAM‑1	Local (lesion)	Immunohistochemistry						Lesion size not affected	Neutral
											VEGF-A								Maintenance of inflammation	Neutral
											caspase‑3								Angiogenesis not affected	Neutral
											LIF			Adipose-derived stem cells + Adipose-derived stem cell conditioned medium			Combination		Increase in adhesion	Negative
											HOXA10
											HOXA11								Lesion size not affected	Neutral
																			Angiogenesis not affected	Neutral
																			Maintenance of inflammation	Neutral
Effects of bone marrow mesenchymal stem cell transplantation on tumor necrosis factor-alpha receptor 1 expression, granulosa cell apoptosis, and folliculogenesis repair in endometriosis mouse models	2021	Sri Ratna Dwiningsih	Veterinary World	10.14202/vetworld.2021.1788-1796	Mouse	Immunodeficient	Uterine tissue injection	Human	Xenogeneic	Macroscopic evaluation	TNFR1	Local (ovary)	Immunohistochemistry	Bone marrow mesenchymal stem cells	Mouse	Allogeneic	Cell	Not specified	Reduction of apoptosis	Positive
										Haematoxylin - eosin									Improvemet of fertility	Positive
										TUNEL
Adipose tissue-derived mesenchymal stem cells reduce endometriosis cellular proliferation through their anti-inflammatory effects	2021	Fatma Y Meligy	Clinical And Experimental Reproductive Medicine	10.5653/cerm.2021.04357	Rat	Inmunocompetent	Uterine tissue suture	Rat	Autologus	Macroscopic evauation	Ki67	Local (lesion)	Immunohistochemistry	Adipose-derived stem cells	Human	Xenogenic	Cell	Intraperitoneal injection	Reduction of cyst size	Positive
										Haematoxylin - eosin	CD68								Inhibition of fibrosis	Positive
											Ifng	Local (lesion)	PCR						Reduction of glandular and stromal tissue	Positive
											Tnfa
											Il6								Reduction of oxidative stress	Positive
											Il-1b
											Il10								Reduction of inflammation	Positive
											Tgfb1
																			Reduction of proliferative capacity	Positive
Effect of Adipose-Derived Mesenchymal Stem Cell on the Expressions ofBax/Bcl-2, Ki67, VEGF, TNF-α, and Endometrial Implants in Metformin-Administered Endometriosis Mice (A Mouse Model inEndometriosis Study)	2021	Inu Mulyantoro	Turkish Journal Of Immunology	10.5222/TJI.2021.29292	Mouse	Immunodeficient	Uterine tissue injection	Human	Xenogeneic	Macroscopic evaluation	Bax	Local (lesion)	Immunohistochemistry	Adipose-derived stem cells + metformin	Mouse	Allogeneic	Cell	Intravenous injection	Increase of apoptosis	Positive
											Bcl-2								Reduction of proliferative capacity	Positive
											Ki67								Reduction of inflammation	Positive
											VEGF-A								Reduction of cyst size	Positive
											TNF-α								Angiogenesis not affected	Neutral
														Adipose-derived stem cells	Mouse	Allogeneic	Cell		Lesion size not affected	Neutral
																			Angiogenesis not affected	Neutral
																			Maintenance of inflammation	Neutral
																			Unaffected apoptosis	Neutral
																			No effect on proliferative capacity	Neutral
Impact of administering umbilical cord-derived mesenchymal stem cells tocynomolgus monkeys with endometriosis	2023	Shunichiro Tsuji	Reproductive Medicine And Biology	10.1002/rmb2.12540	Primate	Inmunocompetent	Animal with endometriosis	Not apply	Not apply	Macroscopic evaluation	CA125	Systemic (serum)	Not specified	Umbilical cord mesenchymal stem cells	Human	Xenogenic	Cell	Intravenous injection	Increase in cyst size	Negative
																			Increase in adhesion	Negative
																			Maintenance of inflammation	Neutral
																		Intraperitoneal injection	Increase in cyst size	Negative
																			Increase in adhesion	Negative
																			Maintenance of inflammation	Neutral
